# Supplementary material for: Field Suppression of Spotted Wing Drosophila (SWD) (Drosophila suzukii Matsumura) Using the Sterile Insect Technique (SIT)
Source: Insects. 2022 Mar 26;13(4):328. doi: 10.3390/insects13040328 (PMC9031279; doi:10.3390/insects13040328)
Supplement: Supplementary file 1 [file insects-13-00328-s001.zip]

Archive with 1 entries (1 files):
- insects-1596504-supplementary.pdf
